# Supplementary material for: Non-inferior low-dose coronary computed tomography angiography image quality with knowledge-based iterative model reconstruction for overweight patients
Source: PLoS One. 2018 Dec 26;13(12):e0209243. doi: 10.1371/journal.pone.0209243 (PMC6306215; doi:10.1371/journal.pone.0209243)
Supplement: S1 File — Attached files are data of 40 non-overweight (group A; body-mass index [BMI] < 25 kg/m2) and 40 overweight individuals (group B; BMI = 25–30 kg/m2), who underwent CCTA with prospective ECG-triggering and IMR for coronary artery disease screening. (XLSX) [file pone.0209243.s001.xlsx]

## Sheet: S1 file
Group 1	No	Sex	Age	Height	Weight	BMI	IMR1	FBP	IMR1	FBP	pRCA	LM	SNR_IMR	RCA_SNR	RCA_CNR	LM_SNR	LM_CNR		Group 2	No	Sex	Age	Height	Weight	BMI	IMR1	FBP	IMR1	FBP	pRCA	LM	SNR_IMR	RCA_SNR	RCA_CNR	LM_SNR	LM_CNR
							Attenuation	Attenuation	NOISE	NOISE	IMR1	IMR1	IMR1	IMR1	IMR1	IMR1	IMR1									Attenuation	Attenuation	NOISE	NOISE	IMR1	IMR1	IMR1	IMR1	IMR1	IMR1	IMR1
	1	F	50	166.8	58.1	20.8826	469.9	458.5	21.9	68.8	418	407.1	21.4566	19.0868	25.3242	18.589	24.1598			1	M	42	175	76.7	25.0449	344.3	337.7	27.1	89	388.9	375.9	12.7048	14.3506	17.9373	13.8708	17.4133
	2	F	75	149	47	21.1702	573.6	572.2	29.4	65.1	517.5	696.7	19.5102	17.602	20.4048	23.6973	27.5748			2	F	59	156	61	25.0657	506.4	496	33.5	120.8	512	494	15.1164	15.2836	17.9701	14.7463	16.8358
	3	M	60	166	58.5	21.2295	192.7	187.7	17.7	49.3	172.4	194.2	10.887	9.74011	15.2542	10.9718	16.5706			3	F	39	168.9	71.6	25.0988	283	179	18.3	52.2	165	307	15.4645	9.01639	13.8798	16.776	20.4372
	4	M	55	176.8	67	21.4343	404.6	400	22.8	68.9	456.7	410.9	17.7456	20.0307	23.6711	18.0219	22.0526			4	M	62	171.4	74	25.189	399.3	402.8	33.8	93.9	492.9	363.2	11.8136	14.5828	17.1006	10.7456	14.3314
	5	M	61	165.5	58.9	21.504	472.1	465.9	24.9	71.6	359.5	455.7	18.9598	14.4378	17.7631	18.3012	22.4177			5	M	69	177	79	25.2163	480	472	25.2	81.1	459	485	19.0476	18.2143	21.627	19.246	21.6667
	6	M	62	182	73	22.0384	456.5	445.9	24.5	69	439	452.7	18.6327	17.9184	22.1673	18.4776	22.7469			6	M	56	175.6	78.3	25.3929	416.2	414.3	27.4	87.5	505.3	457.1	15.1898	18.4416	22.7847	16.6825	20.8577
	7	F	48	166.7	61.4	22.0952	446.7	438.1	22.2	58.6	417.2	447.8	20.1216	18.7928	26.0315	20.1712	25.8649			7	F	55	146.3	54.4	25.4162	544.2	539	23.4	66.2	414.1	508.3	23.2564	17.6966	23.1581	21.7222	26.9444
	8	F	54	164.1	59.9	22.2438	435.7	424.3	24.4	86.9	454.8	460.5	17.8566	18.6393	22.5	18.873	23.2951			8	F	72	158.9	64.6	25.585	453.8	448.3	29.2	87.7	380.3	416.4	15.5411	13.024	16.7192	14.2603	18.3219
	9	F	53	168.2	63	22.2684	430.8	427.4	20.4	68.1	376.1	353.4	21.1176	18.4363	22.4608	17.3235	22.7206			9	M	40	179	82	25.5922	374	364	32.6	97.4	412	416	11.4724	12.638	15.4294	12.7607	15.7055
	10	M	50	172.4	66.6	22.4078	399.5	391.7	20.5	49.7	455.5	375.4	19.4878	22.2195	26.2195	18.3122	23.1024			10	M	63	166	71	25.7657	381	378	26.8	78.5	334	414	14.2164	12.4627	15.2985	15.4478	18.4328
	11	M	56	177.3	70.9	22.5543	496	490.7	21	58.3	552.8	560	23.619	26.3238	32	26.6667	32.0952			11	M	60	164.7	70.1	25.8423	394.7	375.1	33.4	83.6	407	360	11.8174	12.1856	16.6168	10.7784	12.7246
	12	F	43	153.8	53.4	22.575	476	468	25.2	79.2	544.7	554	18.8889	21.6151	24.8294	21.9841	25.1905			12	M	42	174.3	78.7	25.9048	491.3	481.9	30.8	110.2	444.5	495.9	15.9513	14.4318	17.2695	16.1006	19.1916
	13	M	53	177.9	71.6	22.6236	414	406.5	21.9	64.4	437.5	456.6	18.9041	19.9772	24.4977	20.8493	24.7763			13	M	57	167.4	72.7	25.9432	347.6	345.2	26.8	83.2	370.1	308.5	12.9701	13.8097	17.9963	11.5112	15.4813
	14	F	58	153.8	53.7	22.7019	418.2	407.3	14.3	41.8	342.1	408.8	29.2448	23.9231	31.3357	28.5874	36.8671			14	M	75	170	75	25.9516	502	503.4	32	96.7	623.5	525.5	15.6875	19.4844	22.1219	16.4219	18.5
	15	M	57	168.7	64.7	22.7339	425.4	422.1	30	90.6	494.8	449.6	14.18	16.4933	20.28	14.9867	18.23			15	M	38	174	78.8	26.0272	472.2	465.1	26.7	82.4	494.9	487.6	17.6854	18.5356	23.5581	18.2622	21.9813
	16	F	61	155.8	55.2	22.7407	467.3	458.4	26.8	76.3	492.8	401.4	17.4366	18.3881	21.3284	14.9776	19.8134			16	M	60	165	71	26.079	487	482	23.9	68.9	445	471	20.3766	18.6192	22.0084	19.7071	22.5105
	17	M	60	166.4	63	22.7528	640.4	628.9	21.6	50.4	532.8	593.1	29.6481	24.6667	29.6528	27.4583	33.8148			17	M	54	170.4	75.9	26.1398	414	408	27.8	92	464	427	14.8921	16.6906	19.8561	15.3597	18.4892
	18	F	43	153	53.5	22.8545	543.4	538.3	27.5	73	202.8	576.7	19.76	7.37455	11.4909	20.9709	23.8618			18	M	57	165.1	71.6	26.2675	493.7	492.8	30.6	86.1	421.2	470.8	16.134	13.7647	17.3824	15.3856	18.6275
	19	M	55	169.1	65.8	23.0112	496.6	490.3	26	74.4	412.1	460.4	19.1	15.85	19.3885	17.7077	22.5885			19	F	52	151	60	26.3146	429	423	26.5	98.4	403	439	16.1887	15.2075	18.1887	16.566	19.8491
	20	F	73	152.9	53.8	23.0127	513.7	510	29.5	88.6	510.2	596.1	17.4136	17.2949	21.0644	20.2068	22.4576			20	M	48	176.3	81.8	26.3177	424.3	419.7	27.8	86.7	416.7	462.6	15.2626	14.9892	18.0899	16.6403	20.8058
	21	F	60	160	60	23.4375	541.7	537.1	31	84.2	421.5	521.4	17.4742	13.5968	15.9806	16.8194	19.3581			21	M	48	176.3	81.8	26.3177	424	424	27.4	76.6	442	458	15.4745	16.1314	19.8905	16.7153	20.438
	22	F	60	171	69	23.597	545.5	540	27.3	72	606.6	531.7	19.9817	22.2198	25.5495	19.4762	22.1172			22	M	52	171.4	77.4	26.3463	541	533	27.5	81.3	562	515	19.6727	20.4364	23.0909	18.7273	23.7818
	23	M	57	170	68.4	23.6678	469.7	461.9	23.5	69.4	407	500.5	19.9872	17.3191	21.3149	21.2979	25.4638			23	M	52	171	77.4	26.4697	540	529.7	29.4	83.9	618.9	513.1	18.3673	21.051	24.1531	17.4524	21.6259
	24	M	52	162.8	63.1	23.8079	363.5	359	26.7	77.5	440	340.1	13.6142	16.4794	20.2659	12.7378	16.5206			24	M	71	177	83	26.493	408	403	26.1	75.2	403	449	15.6322	15.4406	20.1533	17.2031	20.613
	25	F	70	153	56	23.9224	349.1	338.3	29.5	74.8	299.6	273.1	11.8339	10.1559	14.3797	9.25763	15.0475			25	M	55	161.7	69.9	26.7336	479	470	31.5	91.4	494.7	563.5	15.2063	15.7048	18.2444	17.8889	21.2159
	26	M	49	173.7	72.5	24.0291	460	459.7	36.9	111.8	512.7	362.8	12.4661	13.8943	16.4444	9.83198	11.7859			26	M	59	166	73.9	26.8181	427.7	422.2	25.9	79.7	362.7	384.2	16.5135	14.0039	16.8958	14.834	19.0502
	27	F	65	158	60	24.0346	373.7	367.8	34.7	111	542.9	501.3	10.7695	15.6455	18.4006	14.4467	17.4726			27	M	69	161.9	70.6	26.9346	372	367	37.6	129.2	360	362	9.89362	9.57447	12.6862	9.62766	12.9255
	28	M	57	170.5	70	24.0796	423.3	421	25.7	65.8	353.9	426.6	16.4708	13.7704	17.0078	16.5992	20.2996			28	M	58	176.7	84.3	26.9994	375.7	369.1	29.1	86.7	382.6	382	12.9107	13.1478	15.6838	13.1271	17.134
	29	M	75	170.5	70	24.0796	431.7	430.2	25.9	73.4	426.6	401.9	16.668	16.471	20.9768	15.5174	21.8996			29	M	58	163	72	27.0993	451	452	30.2	106.6	451	452	14.9338	14.9338	17.4503	14.9669	18.245
	30	M	57	180	78.4	24.1975	363	360	26.7	79.8	365.7	294.8	13.5955	13.6966	16.2809	11.0412	16.4569			30	M	62	163	72	27.0993	487	484	30.3	97.8	422	205	16.0726	13.9274	15.3795	6.76568	8.84488
	31	F	61	160	62	24.2188	408.4	397.8	34.5	93.1	439.6	485	11.8377	12.742	14.9536	14.058	17.2406			31	M	49	164	73	27.1416	522	518	27.1	79.7	459	508	19.262	16.9373	20.5166	18.7454	22.214
	32	F	46	153.9	57.7	24.3612	426.5	421.1	20.4	67.2	493.6	439.2	20.9069	24.1961	27.7108	21.5294	25.1618			32	F	74	151	62	27.1918	457	471	31.8	102.1	416	493	14.3711	13.0818	16.1321	15.5031	19.2767
	33	F	74	162	64	24.3865	564.6	560.7	30.9	108	594.3	553.1	18.2718	19.233	22.1068	17.8997	21.2751			33	M	38	184.4	92.5	27.2032	400	394	38.2	115.5	432	404	10.4712	11.3089	13.4031	10.5759	12.8534
	34	M	39	168.6	69.4	24.4143	291.2	294.8	31.6	93.7	252.1	350.8	9.21519	7.97785	12.4652	11.1013	12.7627			34	M	50	174	82.9	27.3814	511	509	31.9	104.6	480	532	16.0188	15.047	17.9937	16.6771	20.2194
	35	M	68	166.9	68.4	24.5552	524.2	517.7	31.7	89.3	391.7	501.4	16.5363	12.3565	16.9558	15.817	19.1293			35	F	46	156.3	67.3	27.5484	521	512	31.3	114.5	538	535	16.6454	17.1885	19.6805	17.0927	20.9904
	36	M	54	168.7	70	24.5962	555.5	553.3	24.7	65.5	419.2	577.5	22.4899	16.9717	20.7287	23.3806	28.4939			36	F	71	154.8	66.2	27.6259	370	358	33.4	104.4	386	417	11.0778	11.5569	14.4311	12.485	16.0479
	37	M	63	166	68	24.677	436.5	468.2	20.5	48.9	393.3	412.6	21.2927	19.1854	23.8098	20.1268	23.5561			37	M	66	167.1	77.9	27.8987	426	433	22	78.1	404	428	19.3636	18.3636	23.7273	19.4545	23.0909
	38	M	55	176.1	76.9	24.7975	432.3	425	25.8	70.7	393.4	479.9	16.7558	15.2481	19.155	18.6008	22.1705			38	M	56	176	88	28.4091	485	481	23.2	97.6	553	540	20.9052	23.8362	27.4569	23.2759	25.9483
	39	M	66	177.7	78.6	24.8913	408.6	395.6	30.4	82.4	466	399.9	13.4408	15.3289	17.9671	13.1546	16.2007			39	F	77	165	78	28.6501	342	348	40.1	97.9	333	352	8.52868	8.30424	10.4738	8.77805	11.4464
	40	M	64	175.7	77	24.9429	374.5	374.1	29.2	75.6	376	388.2	12.8253	12.8767	15.5685	13.2945	16.7055			40	M	61	170.1	85	29.3772	403	397	28.7	86.1	390	402	14.0418	13.5889	17.0383	14.007	16.8641
